# Supplementary material for: TIAM1 variants improve clinical outcome in neuroblastoma
Source: Oncotarget. 2017 Apr 3;8(28):45286–97. doi: 10.18632/oncotarget.16787 (PMC5542186; doi:10.18632/oncotarget.16787)
Supplement: Supplementary file 2 [file oncotarget-08-45286-s002.xlsx]

## Sheet: S1. Amplicons of NB-panel 
Table S1. List of the 483 amplicons which are included in the customized NB-panel.
Gene	Chomosome	Start	End	Amplicon ID
ABL1	chr9	133748169	133748393	AMPL7153193714
ABL1	chr9	133748383	133748520	AMPL7154441697
AKT1	chr14	105239467	105239690	AMPL7153007146
AKT1	chr14	105239682	105239831	AMPL7154494364
AKT1	chr14	105239821	105240048	AMPL7154494365
AKT1	chr14	105240071	105240295	AMPL7153007132
AKT1	chr14	105240284	105240396	AMPL7153002898
AKT1	chr14	105241200	105241422	AMPL7156591420
AKT1	chr14	105241352	105241515	AMPL7154494370
AKT1	chr14	105241504	105241702	AMPL7154494371
AKT1	chr14	105241865	105242087	AMPL7154494369
AKT1	chr14	105242078	105242164	AMPL7154519384
AKT1	chr14	105259430	105259582	AMPL7158059194
ALK	chr2	29416005	29416221	AMPL7156587574
ALK	chr2	29416211	29416400	AMPL7154519107
ALK	chr2	29416390	29416551	AMPL7153074419
ALK	chr2	29416532	29416750	AMPL7154519108
ALK	chr2	29416743	29416904	AMPL7154519109
ALK	chr2	29419578	29419800	AMPL7153074425
ALK	chr2	29420352	29420573	AMPL7153074427
ALK	chr2	29429949	29430175	AMPL7153074428
ALK	chr2	29432582	29432804	AMPL7153074433
ALK	chr2	29436788	29437003	AMPL7153074116
ALK	chr2	29443555	29443719	AMPL7153120817
ALK	chr2	29445140	29445359	AMPL7156642768
ALK	chr2	29445342	29445551	AMPL7153074135
ALK	chr2	29446011	29446237	AMPL7154519098
ALK	chr2	29446227	29446445	AMPL7153277811
ARID1A	chr1	27022974	27023197	AMPL7153107059
ARID1A	chr1	27023203	27023403	AMPL7157252096
ARID1A	chr1	27023254	27023486	AMPL7153107115
ARID1A	chr1	27023507	27023679	AMPL7157252097
ARID1A	chr1	27023545	27023775	AMPL7153107085
ARID1A	chr1	27023791	27023953	AMPL7153107091
ARID1A	chr1	27055947	27056167	AMPL7154421425
ARID1A	chr1	27056157	27056359	AMPL7154421426
ARID1A	chr1	27057578	27057803	AMPL7154392991
ARID1A	chr1	27057793	27057959	AMPL7154392992
ARID1A	chr1	27057849	27058054	AMPL7153106666
ARID1A	chr1	27059114	27059335	AMPL7153106617
ARID1A	chr1	27087239	27087438	AMPL7154392816
ARID1A	chr1	27087428	27087604	AMPL7154392817
ARID1A	chr1	27087807	27088032	AMPL7153106432
ARID1A	chr1	27088612	27088835	AMPL7153106542
ARID1A	chr1	27089427	27089644	AMPL7153199181
ARID1A	chr1	27089495	27089710	AMPL7154392937
ARID1A	chr1	27092675	27092894	AMPL7153106458
ARID1A	chr1	27092894	27093109	AMPL7153106583
ARID1A	chr1	27094231	27094458	AMPL7154392990
ARID1A	chr1	27094448	27094537	AMPL7154390433
ARID1A	chr1	27097522	27097709	AMPL7154392988
ARID1A	chr1	27097699	27097876	AMPL7153106532
ARID1A	chr1	27098943	27099168	AMPL7153106398
ARID1A	chr1	27099282	27099499	AMPL7153106422
ARID1A	chr1	27099801	27100026	AMPL7153106511
ARID1A	chr1	27100041	27100260	AMPL7153106645
ARID1A	chr1	27100281	27100449	AMPL7153106388
ARID1A	chr1	27100770	27100986	AMPL7153789030
ARID1A	chr1	27100899	27101071	AMPL7154392911
ARID1A	chr1	27101159	27101283	AMPL7154392913
ARID1A	chr1	27101249	27101442	AMPL7154392914
ARID1A	chr1	27101322	27101547	AMPL7154392915
ARID1A	chr1	27101537	27101716	AMPL7154421392
ARID1A	chr1	27101997	27102218	AMPL7153106408
ARID1A	chr1	27105385	27105608	AMPL7154392884
ARID1A	chr1	27105597	27105808	AMPL7154392885
ARID1A	chr1	27105798	27106025	AMPL7153774548
ARID1A	chr1	27105958	27106152	AMPL7154392886
ARID1A	chr1	27106142	27106364	AMPL7154392887
ARID1A	chr1	27106354	27106469	AMPL7154392888
ARID1A	chr1	27106619	27106848	AMPL7153107232
ARID1A	chr1	27106838	27107067	AMPL7157252102
ARID1A	chr1	27107059	27107285	AMPL7153107243
ATM	chr11	108119581	108119710	AMPL7152997105
ATM	chr11	108119700	108119882	AMPL7154368983
ATM	chr11	108121280	108121494	AMPL7154368967
ATM	chr11	108121484	108121600	AMPL7154696810
ATM	chr11	108121590	108121811	AMPL7153436047
ATM	chr11	108122387	108122596	AMPL7154393095
ATM	chr11	108122586	108122789	AMPL7154393096
ATM	chr11	108123516	108123691	AMPL7152997235
ATM	chr11	108129702	108129875	AMPL7152997291
ATM	chr11	108137836	108137916	AMPL7154369328
ATM	chr11	108137906	108138108	AMPL7154393091
ATM	chr11	108139074	108139186	AMPL7154368965
ATM	chr11	108139176	108139350	AMPL7154368966
ATM	chr11	108141765	108141908	AMPL7152997118
ATM	chr11	108143213	108143415	AMPL7152997100
ATM	chr11	108153287	108153504	AMPL7154369001
ATM	chr11	108153494	108153681	AMPL7154369002
ATM	chr11	108154866	108154997	AMPL7154368976
ATM	chr11	108154987	108155134	AMPL7154368977
ATM	chr11	108155124	108155307	AMPL7154368978
ATM	chr11	108158277	108158493	AMPL7153322840
ATM	chr11	108159558	108159770	AMPL7156564272
ATM	chr11	108159760	108159974	AMPL7152997223
ATM	chr11	108160295	108160392	AMPL7152996658
ATM	chr11	108160382	108160552	AMPL7154368987
ATM	chr11	108163918	108164134	AMPL7152997395
ATM	chr11	108164129	108164308	AMPL7154369014
ATM	chr11	108165624	108165830	AMPL7152997083
ATM	chr11	108175393	108175606	AMPL7152997082
ATM	chr11	108180739	108180940	AMPL7154369005
ATM	chr11	108180930	108181071	AMPL7154369006
ATM	chr11	108183107	108183279	AMPL7152997270
ATM	chr11	108186401	108186617	AMPL7154393069
ATM	chr11	108186607	108186678	AMPL7154368697
ATM	chr11	108186702	108186877	AMPL7153322790
ATM	chr11	108187983	108188150	AMPL7154368990
ATM	chr11	108188140	108188274	AMPL7154368991
ATM	chr11	108190628	108190830	AMPL7152997074
ATM	chr11	108191960	108192178	AMPL7152997092
ATM	chr11	108195931	108196113	AMPL7154368969
ATM	chr11	108196103	108196285	AMPL7154368970
ATM	chr11	108204554	108204773	AMPL7152997069
ATM	chr11	108205578	108205732	AMPL7154368985
ATM	chr11	108205722	108205847	AMPL7154696804
ATM	chr11	108216335	108216534	AMPL7154368975
ATM	chr11	108216524	108216650	AMPL7152997088
ATM	chr11	108225461	108225680	AMPL7153193374
ATM	chr11	108235743	108235962	AMPL7152997376
ATM	chr11	108236025	108236246	AMPL7152997163
ATM	chr11	108236237	108236442	AMPL7157343126
ATM	chr11	108236817	108236959	AMPL7157263025
ATM	chr11	108236949	108237078	AMPL7157263026
ATM	chr11	108237068	108237275	AMPL7155286014
ATM	chr11	108237265	108237480	AMPL7155286015
ATM	chr11	108237470	108237696	AMPL7155286016
ATM	chr11	108238043	108238224	AMPL7155286017
ATM	chr11	108238214	108238376	AMPL7155286018
ATM	chr11	108238366	108238568	AMPL7155286019
ATM	chr11	108238561	108238775	AMPL7153115265
ATM	chr11	108238764	108238865	AMPL7155286020
ATM	chr11	108238854	108239061	AMPL7155286021
ATM	chr11	108239051	108239190	AMPL7155286022
ATM	chr11	108239180	108239375	AMPL7155286023
ATM	chr11	108239365	108239499	AMPL7155286024
ATM	chr11	108239489	108239690	AMPL7155286025
ATM	chr11	108239682	108239841	AMPL7155286026
ATRX	chrX	76763772	76763921	AMPL7154460530
ATRX	chrX	76763911	76764117	AMPL7154716568
ATRX	chrX	76777694	76777911	AMPL7153074327
ATRX	chrX	76778551	76778754	AMPL7154460215
ATRX	chrX	76778744	76778936	AMPL7154460216
ATRX	chrX	76812893	76813045	AMPL7154460277
ATRX	chrX	76813035	76813231	AMPL7154460278
ATRX	chrX	76849003	76849206	AMPL7154460279
ATRX	chrX	76849196	76849373	AMPL7156605938
ATRX	chrX	76871921	76872094	AMPL7154460235
ATRX	chrX	76872084	76872240	AMPL7154460236
ATRX	chrX	76874149	76874316	AMPL7153665117
ATRX	chrX	76874306	76874512	AMPL7154460565
ATRX	chrX	76888874	76889091	AMPL7154460539
ATRX	chrX	76889081	76889210	AMPL7154716569
ATRX	chrX	76889938	76890165	AMPL7154460171
ATRX	chrX	76890155	76890341	AMPL7154460172
ATRX	chrX	76907469	76907636	AMPL7154460241
ATRX	chrX	76907626	76907705	AMPL7154460242
ATRX	chrX	76907695	76907903	AMPL7154460243
ATRX	chrX	76909554	76909759	AMPL7153072512
ATRX	chrX	76912009	76912191	AMPL7153063222
ATRX	chrX	76918852	76919067	AMPL7154326005
ATRX	chrX	76931647	76931868	AMPL7154326004
ATRX	chrX	76936825	76937043	AMPL7154460311
ATRX	chrX	76937033	76937251	AMPL7154460312
ATRX	chrX	76937241	76937449	AMPL7154460313
ATRX	chrX	76937439	76937652	AMPL7154460314
ATRX	chrX	76937642	76937808	AMPL7154460315
ATRX	chrX	76937798	76937923	AMPL7154460316
ATRX	chrX	76937913	76938128	AMPL7154460317
ATRX	chrX	76938118	76938335	AMPL7153072094
ATRX	chrX	76938325	76938528	AMPL7154460318
ATRX	chrX	76938518	76938661	AMPL7154460319
ATRX	chrX	76938651	76938857	AMPL7154460320
ATRX	chrX	76938850	76939066	AMPL7154460321
ATRX	chrX	76939056	76939256	AMPL7154460322
ATRX	chrX	76939246	76939474	AMPL7154460323
ATRX	chrX	76939464	76939681	AMPL7154460324
ATRX	chrX	76939671	76939901	AMPL7154460325
ATRX	chrX	76939891	76940105	AMPL7153072353
ATRX	chrX	76940406	76940625	AMPL7153063194
BRAF	chr7	140453028	140453242	AMPL7153163436
CHEK2	chr22	29083868	29084019	AMPL7153201503
CHEK2	chr22	29085077	29085280	AMPL7153201489
CHEK2	chr22	29089952	29090173	AMPL7153201491
CHEK2	chr22	29105919	29106118	AMPL7153201479
CHEK2	chr22	29115334	29115475	AMPL7153891240
EGFR	chr7	55241601	55241801	AMPL7153017889
EGFR	chr7	55242351	55242564	AMPL7153017910
EGFR	chr7	55248900	55249123	AMPL7153033511
EGFR	chr7	55249121	55249200	AMPL7154370554
EGFR	chr7	55259353	55259582	AMPL7153017661
ERBB2	chr17	37880147	37880352	AMPL7153007649
ERBB2	chr17	37880872	37881089	AMPL7153160963
ERBB2	chr17	37881081	37881269	AMPL7154230009
FLT3	chr13	28601204	28601420	AMPL7153498877
FLT3	chr13	28608204	28608422	AMPL7153515879
FLT3	chr13	28609437	28609643	AMPL7157784855
FLT3	chr13	28609633	28609850	AMPL7157784856
FLT3	chr13	28610030	28610230	AMPL7153002130
KIT	chr4	55591878	55592031	AMPL7154419365
KIT	chr4	55592021	55592244	AMPL7153002738
KIT	chr4	55593533	55593758	AMPL7153120750
KIT	chr4	55594136	55594350	AMPL7153002722
KIT	chr4	55599081	55599276	AMPL7154419166
KIT	chr4	55599266	55599368	AMPL7154622277
MYCN	chr2	16081933	16082148	AMPL7154145459
MYCN	chr2	16082066	16082264	AMPL7154041578
MYCN	chr2	16082250	16082328	AMPL7154842366
MYCN	chr2	16082533	16082768	AMPL7153415205
MYCN	chr2	16082785	16082957	AMPL7154145466
MYCN	chr2	16082947	16083038	AMPL7157783486
MYCN	chr2	16085487	16085648	AMPL7154847485
MYCN	chr2	16085640	16085860	AMPL7154145452
MYCN	chr2	16085850	16086078	AMPL7154847486
MYCN	chr2	16086068	16086225	AMPL7156643885
MYCN	chr2	16086215	16086445	AMPL7158059195
MYCN	chr2	16086345	16086566	AMPL7156643887
MYCN	chr2	16086561	16086771	AMPL7156643888
MYCN	chr2	16086753	16086818	AMPL7156643889
MYCN	chr2	16086983	16087140	AMPL7158059196
NF1	chr17	29422230	29422376	AMPL7153006128
NF1	chr17	29422391	29422591	AMPL7157252959
NF1	chr17	29482817	29483031	AMPL7154373737
NF1	chr17	29483021	29483218	AMPL7154373738
NF1	chr17	29485975	29486164	AMPL7153006547
NF1	chr17	29490018	29490231	AMPL7154373736
NF1	chr17	29490221	29490399	AMPL7153006758
NF1	chr17	29496934	29497044	AMPL7157252975
NF1	chr17	29508370	29508570	AMPL7153006254
NF1	chr17	29508624	29508832	AMPL7153006383
NF1	chr17	29509502	29509715	AMPL7153006332
NF1	chr17	29527361	29527486	AMPL7153828463
NF1	chr17	29527474	29527693	AMPL7153151856
NF1	chr17	29527953	29528159	AMPL7157252978
NF1	chr17	29528149	29528283	AMPL7154373755
NF1	chr17	29528315	29528487	AMPL7153228397
NF1	chr17	29528468	29528572	AMPL7153093348
NF1	chr17	29533222	29533437	AMPL7153006886
NF1	chr17	29541327	29541536	AMPL7154373595
NF1	chr17	29541526	29541623	AMPL7153002602
NF1	chr17	29545966	29546191	AMPL7153006993
NF1	chr17	29548844	29549042	AMPL7153005995
NF1	chr17	29550438	29550610	AMPL7153007035
NF1	chr17	29552098	29552302	AMPL7153006411
NF1	chr17	29553308	29553521	AMPL7154373735
NF1	chr17	29553506	29553722	AMPL7153228611
NF1	chr17	29554146	29554353	AMPL7153006315
NF1	chr17	29554484	29554681	AMPL7153006177
NF1	chr17	29555867	29556087	AMPL7154373559
NF1	chr17	29556077	29556295	AMPL7154373560
NF1	chr17	29556284	29556476	AMPL7153828443
NF1	chr17	29556443	29556516	AMPL7154373561
NF1	chr17	29556846	29557027	AMPL7153006926
NF1	chr17	29557237	29557444	AMPL7153006398
NF1	chr17	29557823	29558039	AMPL7153005984
NF1	chr17	29559051	29559267	AMPL7153006304
NF1	chr17	29559640	29559867	AMPL7154373664
NF1	chr17	29559857	29559932	AMPL7156567735
NF1	chr17	29559960	29560128	AMPL7156572266
NF1	chr17	29560118	29560330	AMPL7154373566
NF1	chr17	29562578	29562793	AMPL7153006050
NF1	chr17	29562783	29562893	AMPL7154371964
NF1	chr17	29562925	29563087	AMPL7153006915
NF1	chr17	29575852	29576042	AMPL7154373752
NF1	chr17	29576032	29576186	AMPL7154373753
NF1	chr17	29579897	29580077	AMPL7153006935
NF1	chr17	29585274	29585414	AMPL7157252971
NF1	chr17	29585404	29585610	AMPL7154373633
NF1	chr17	29585948	29586161	AMPL7153006678
NF1	chr17	29587250	29587431	AMPL7154181826
NF1	chr17	29587421	29587595	AMPL7154373748
NF1	chr17	29588611	29588803	AMPL7153573740
NF1	chr17	29588788	29588894	AMPL7154373621
NF1	chr17	29592117	29592336	AMPL7153006472
NF1	chr17	29592296	29592420	AMPL7153006478
NF1	chr17	29652682	29652896	AMPL7154041479
NF1	chr17	29652884	29653099	AMPL7153889852
NF1	chr17	29653086	29653295	AMPL7153889853
NF1	chr17	29654401	29654601	AMPL7154373700
NF1	chr17	29654591	29654807	AMPL7154373701
NF1	chr17	29654797	29654974	AMPL7156572470
NF1	chr17	29657108	29657326	AMPL7154373743
NF1	chr17	29657316	29657392	AMPL7154373744
NF1	chr17	29657382	29657568	AMPL7154373745
NF1	chr17	29661698	29661886	AMPL7154373749
NF1	chr17	29661876	29662076	AMPL7154373750
NF1	chr17	29663228	29663375	AMPL7154373746
NF1	chr17	29663365	29663496	AMPL7154373747
NF1	chr17	29663516	29663735	AMPL7154373740
NF1	chr17	29663725	29663937	AMPL7153006827
NF1	chr17	29664184	29664405	AMPL7154373733
NF1	chr17	29664395	29664498	AMPL7153110858
NF1	chr17	29664488	29664702	AMPL7154373734
NF1	chr17	29664733	29664876	AMPL7153006803
NF1	chr17	29664866	29664998	AMPL7154373739
NF1	chr17	29665029	29665192	AMPL7153006532
NF1	chr17	29665657	29665857	AMPL7153006269
NF1	chr17	29667502	29667705	AMPL7153006036
NF1	chr17	29669892	29670108	AMPL7153007003
NF1	chr17	29670098	29670236	AMPL7154373751
NF1	chr17	29676002	29676163	AMPL7153006510
NF1	chr17	29676153	29676319	AMPL7153674453
NF1	chr17	29677159	29677377	AMPL7153006617
NF1	chr17	29679198	29679411	AMPL7153674461
NF1	chr17	29679395	29679521	AMPL7154373732
NF1	chr17	29683401	29683616	AMPL7153006456
NF1	chr17	29683945	29684144	AMPL7153006771
NF1	chr17	29684225	29684449	AMPL7153006204
NF1	chr17	29685331	29685537	AMPL7156567809
NF1	chr17	29685527	29685645	AMPL7154373742
NF1	chr17	29685896	29686109	AMPL7153006237
NF1	chr17	29687312	29687534	AMPL7154373654
NF1	chr17	29687524	29687742	AMPL7154373655
NF1	chr17	29700977	29701206	AMPL7153006598
NOTCH1	chr9	139390497	139390700	AMPL7152999950
NOTCH1	chr9	139390616	139390819	AMPL7154053219
NOTCH1	chr9	139390841	139391002	AMPL7154410429
NOTCH1	chr9	139390992	139391093	AMPL7154410430
NOTCH1	chr9	139391233	139391444	AMPL7152999955
NOTCH1	chr9	139391397	139391575	AMPL7152999967
NOTCH1	chr9	139391567	139391668	AMPL7154409962
NOTCH1	chr9	139391658	139391857	AMPL7154410431
NOTCH1	chr9	139391847	139392069	AMPL7157251883
NOTCH1	chr9	139397488	139397715	AMPL7154142081
NOTCH1	chr9	139397657	139397872	AMPL7153633172
NOTCH1	chr9	139399311	139399534	AMPL7152999901
NOTCH1	chr9	139399535	139399668	AMPL7153110102
NOTCH1	chr9	139408933	139409140	AMPL7152999975
NOTCH1	chr9	139409141	139409259	AMPL7153021356
NOTCH1	chr9	139409609	139409820	AMPL7153117081
NOTCH1	chr9	139409794	139410022	AMPL7153117086
NOTCH1	chr9	139409974	139410190	AMPL7152999924
NOTCH1	chr9	139412136	139412322	AMPL7152999927
NOTCH1	chr9	139412302	139412507	AMPL7152999928
NOTCH1	chr9	139412526	139412717	AMPL7153117091
NOTCH1	chr9	139412705	139412918	AMPL7153497126
NOTCH1	chr9	139412944	139413166	AMPL7153278446
NOTCH1	chr9	139413142	139413254	AMPL7153110343
NRAS	chr1	115256302	115256462	AMPL7154373543
NRAS	chr1	115256452	115256669	AMPL7156566008
NRAS	chr1	115258642	115258862	AMPL7153074487
PDGFRA	chr4	55140978	55141171	AMPL7153021564
PDGFRA	chr4	55144028	55144208	AMPL7153021494
PDGFRA	chr4	55151970	55152169	AMPL7153021601
PIK3CA	chr3	178927832	178928049	AMPL7153205283
PIK3CA	chr3	178928039	178928156	AMPL7153019708
PIK3CA	chr3	178935838	178936030	AMPL7154393349
PIK3CA	chr3	178936020	178936169	AMPL7153123582
PIK3CA	chr3	178951742	178951948	AMPL7154622382
PIK3CA	chr3	178951938	178952162	AMPL7153247902
PTEN	chr10	89692714	89692895	AMPL7153510785
PTEN	chr10	89692775	89692985	AMPL7153192156
PTEN	chr10	89711814	89712034	AMPL7153004003
PTEN	chr10	89717568	89717772	AMPL7153079581
PTEN	chr10	89717692	89717866	AMPL7153004026
PTEN	chr10	89720519	89720716	AMPL7154393193
PTEN	chr10	89720706	89720912	AMPL7154393194
PTPN11	chr12	112888117	112888321	AMPL7153022526
PTPN11	chr12	112910691	112910902	AMPL7153022479
PTPN11	chr12	112915428	112915589	AMPL7153022517
PTPN11	chr12	112926185	112926393	AMPL7153022489
PTPN11	chr12	112926780	112926999	AMPL7153022519
RB1	chr13	48877956	48878177	AMPL7157252980
RB1	chr13	48878186	48878337	AMPL7153079816
RB1	chr13	48881338	48881468	AMPL7154414765
RB1	chr13	48881458	48881656	AMPL7154414766
RB1	chr13	48916599	48916767	AMPL7154414749
RB1	chr13	48916757	48916898	AMPL7154414750
RB1	chr13	48919095	48919292	AMPL7156573872
RB1	chr13	48919282	48919442	AMPL7154412512
RB1	chr13	48921811	48921984	AMPL7154414770
RB1	chr13	48921974	48922062	AMPL7154414772
RB1	chr13	48923019	48923211	AMPL7153031836
RB1	chr13	48934097	48934318	AMPL7153031842
RB1	chr13	48936771	48937000	AMPL7154200765
RB1	chr13	48936989	48937192	AMPL7153031851
RB1	chr13	48938956	48939146	AMPL7153031856
RB1	chr13	48941588	48941742	AMPL7157252981
RB1	chr13	48941732	48941926	AMPL7154414810
RB1	chr13	48942596	48942783	AMPL7153031869
RB1	chr13	48947522	48947733	AMPL7153031874
RB1	chr13	48950965	48951169	AMPL7153079587
RB1	chr13	48951162	48951274	AMPL7154412480
RB1	chr13	48953724	48953872	AMPL7153031887
RB1	chr13	48954147	48954288	AMPL7153031892
RB1	chr13	48954208	48954424	AMPL7153031898
RB1	chr13	48955201	48955421	AMPL7154414811
RB1	chr13	48955411	48955594	AMPL7153031908
RB1	chr13	49027103	49027266	AMPL7153031914
RB1	chr13	49030317	49030511	AMPL7153031919
RB1	chr13	49033648	49033845	AMPL7154414796
RB1	chr13	49033835	49033974	AMPL7154414797
RB1	chr13	49037705	49037919	AMPL7153031933
RB1	chr13	49037909	49038052	AMPL7154414773
RB1	chr13	49038962	49039179	AMPL7153031945
RB1	chr13	49039169	49039266	AMPL7154412509
RB1	chr13	49039302	49039517	AMPL7153031956
RB1	chr13	49047401	49047621	AMPL7153031962
RB1	chr13	49050801	49051028	AMPL7153031968
RB1	chr13	49051421	49051614	AMPL7153031974
RB1	chr13	49054060	49054280	AMPL7153031983
RET	chr10	43608948	43609173	AMPL7152999527
RET	chr10	43609863	43610052	AMPL7153191010
RET	chr10	43610037	43610167	AMPL7153544667
RET	chr10	43610155	43610368	AMPL7153790579
RET	chr10	43611842	43612060	AMPL7154418828
RET	chr10	43612050	43612276	AMPL7153790576
RET	chr10	43613728	43613880	AMPL7152999536
RET	chr10	43613868	43614030	AMPL7154418836
RET	chr10	43614790	43615007	AMPL7153854731
RET	chr10	43615004	43615197	AMPL7153517683
RET	chr10	43615316	43615547	AMPL7153830973
RET	chr10	43615537	43615724	AMPL7154418837
RET	chr10	43617299	43617501	AMPL7152999551
SRC	chr20	36030729	36030956	AMPL7153087907
SRC	chr20	36030936	36031059	AMPL7153086236
STK11	chr19	1206422	1206586	AMPL7155252349
STK11	chr19	1206562	1206753	AMPL7155252348
STK11	chr19	1206743	1206975	AMPL7154394513
STK11	chr19	1206966	1207190	AMPL7153080750
STK11	chr19	1207176	1207288	AMPL7153382339
STK11	chr19	1218297	1218437	AMPL7154394514
STK11	chr19	1218427	1218640	AMPL7154394515
STK11	chr19	1219314	1219473	AMPL7153022548
STK11	chr19	1220240	1220471	AMPL7153022550
STK11	chr19	1220442	1220667	AMPL7153022552
STK11	chr19	1220678	1220848	AMPL7153022532
STK11	chr19	1221074	1221248	AMPL7153022535
STK11	chr19	1221226	1221381	AMPL7153022536
STK11	chr19	1221851	1221975	AMPL7157252984
STK11	chr19	1221965	1222162	AMPL7154394517
STK11	chr19	1222841	1223064	AMPL7154180906
STK11	chr19	1223006	1223135	AMPL7157252983
STK11	chr19	1223125	1223246	AMPL7153022413
TIAM1	chr21	32492535	32492717	AMPL7155328917
TIAM1	chr21	32492707	32492914	AMPL7155328918
TIAM1	chr21	32492843	32492995	AMPL7155328919
TIAM1	chr21	32492985	32493204	AMPL7157702345
TIAM1	chr21	32496829	32497023	AMPL7154065368
TIAM1	chr21	32499317	32499536	AMPL7154065395
TIAM1	chr21	32502470	32502694	AMPL7154065425
TIAM1	chr21	32503134	32503342	AMPL7157702341
TIAM1	chr21	32508198	32508412	AMPL7154065382
TIAM1	chr21	32513400	32513589	AMPL7154065371
TIAM1	chr21	32513603	32513828	AMPL7154065405
TIAM1	chr21	32519134	32519358	AMPL7154065402
TIAM1	chr21	32524886	32525103	AMPL7154065374
TIAM1	chr21	32525337	32525542	AMPL7154065428
TIAM1	chr21	32526466	32526695	AMPL7153510653
TIAM1	chr21	32526636	32526762	AMPL7153508850
TIAM1	chr21	32537202	32537420	AMPL7154065398
TIAM1	chr21	32554666	32554895	AMPL7155328902
TIAM1	chr21	32554893	32554988	AMPL7155328903
TIAM1	chr21	32559253	32559474	AMPL7153510635
TIAM1	chr21	32567375	32567583	AMPL7157702364
TIAM1	chr21	32567573	32567702	AMPL7157702365
TIAM1	chr21	32575149	32575377	AMPL7153510639
TIAM1	chr21	32582345	32582570	AMPL7154065365
TIAM1	chr21	32585653	32585858	AMPL7154065417
TIAM1	chr21	32589678	32589889	AMPL7155328887
TIAM1	chr21	32589879	32590103	AMPL7155328888
TIAM1	chr21	32595583	32595764	AMPL7155328893
TIAM1	chr21	32595754	32595925	AMPL7157702326
TIAM1	chr21	32597880	32598094	AMPL7155328884
TIAM1	chr21	32598084	32598285	AMPL7155328885
TIAM1	chr21	32617778	32618002	AMPL7154065363
TIAM1	chr21	32623904	32624100	AMPL7155328908
TIAM1	chr21	32624090	32624276	AMPL7155328909
TIAM1	chr21	32624203	32624431	AMPL7153510657
TIAM1	chr21	32624420	32624511	AMPL7157702338
TIAM1	chr21	32638280	32638496	AMPL7155328939
TIAM1	chr21	32638486	32638713	AMPL7155328940
TIAM1	chr21	32638703	32638883	AMPL7155328941
TIAM1	chr21	32638873	32639032	AMPL7155328942
TIAM1	chr21	32638999	32639127	AMPL7155328943
TIAM1	chr21	32639250	32639328	AMPL7155327994
TP53	chr17	7576783	7577009	AMPL7152996965
TP53	chr17	7576972	7577196	AMPL7152996969
TP53	chr17	7577397	7577630	AMPL7153039674
TP53	chr17	7578011	7578219	AMPL7154377638
TP53	chr17	7578209	7578421	AMPL7153033306
TP53	chr17	7578385	7578564	AMPL7153163381
