# Supplementary material for: TIAM1 variants improve clinical outcome in neuroblastoma
Source: Oncotarget. 2017 Apr 3;8(28):45286–97. doi: 10.18632/oncotarget.16787 (PMC5542186; doi:10.18632/oncotarget.16787)
Supplement: Supplementary file 3 [file oncotarget-08-45286-s003.xlsx]

## Sheet: Sheet1
Table S2. Potentially pathogenic variants detected with the customized NB-Panel in 106 patients analyzed and functional effect predictions. Selected variants included non-synonymous exonic variants, intronic variants <10 bases to the coding region and NF1 non-synonymous exonic and intronic variants.
Subject ID	Locus	Genotype	Ref	Type	Genes	Location	Strand	Transcript	Coding	Amino Acid Change	Variant Effect	SIFT class	SIFT score	Polyphen class	PolyPhen Score	Mutation taster clas	Conclusion	dbSNP	Allele Coverage	Allele Ratio	p-value	Coverage	Ref+/Ref-/Var+/Var-
NBX_17	chr2:29420550	T/C	T	SNV	ALK	intronic	-	NM_004304.4	c.3939-8A>G							Polymorphism (splice site changes)	Unknown	rs3738869	T=1005, C=995	T=0.5025, C=0.4975	0.00001	2000	T=374/631, C=351/644
TI_480	chr2:29432664	C/T	C	SNV	ALK	exonic	-	NM_004304.4	c.3824G>A	p.Arg1275Gln	missense	Damaging	0.0	Probably Damaging	1000	Disease causing	Probably Damaging	rs113994087	C=1354, T=546	C=0.7126, T=0.2874	0.00001	1900	C=616/738, T=225/321
TI_600	chr2:29432664	C/T	C	SNV	ALK	exonic	-	NM_004304.4	c.3824G>A	p.Arg1275Gln	missense	Damaging	0.0	Probably Damaging	1000	Disease causing	Probably Damaging	rs113994087	C=1505, T=477	C=0.7593, T=0.2407	0.00001	1982	C=561/944, T=175/302
HR_182	chr2:29432664	C/T	C	SNV	ALK	exonic	-	NM_004304.4	c.3824G>A	p.Arg1275Gln	missense	Damaging	0.0	Probably Damaging	1000	Disease causing	Probably Damaging	rs113994087	C=78, T=20	C=0.7959, T=0.2041	0.00001	98	C=27/51, T=6/14
NBX_57	chr2:29432664	C/T	C	SNV	ALK	exonic	-	NM_004304.4	c.3824G>A	p.Arg1275Gln	missense	Damaging	0.0	Probably Damaging	1000	Disease causing	Probably Damaging	rs113994087	C=1595, T=388	C=0.8043, T=0.1957	0.00001	1983	C=687/908, T=150/238
TI_549	chr2:29432664	C/T	C	SNV	ALK	exonic	-	NM_004304.4	c.3824G>A	p.Arg1275Gln	missense	Damaging	0.0	Probably Damaging	1000	Disease causing	Probably Damaging	rs113994087	C=1924, T=70	C=0.9649, T=0.0351	0.00193	1994	C=755/1169, T=30/40
TI_672	chr2:29432664	C/A	C	SNV	ALK	exonic	-	NM_004304.4	c.3824G>T	p.Arg1275Leu	missense	Damaging	0.0	Probably Damaging	1000	Disease causing	Probably Damaging	rs113994087	C=32, A=5	C=0.8649, A=0.1351	0.00241	37	C=19/13, A=2/3
TI_461	chr2:29443695	G/T	G	SNV	ALK	exonic	-	NM_004304.4	c.3522C>A	p.Phe1174Leu	missense	Damaging	0.0	Probably Damaging	0.933	Disease causing	Probably Damaging		G=681, T=373	G=0.6461, T=0.3539	0.00001	1054	G=298/383, T=153/220
TI_356	chr2:29443695	G/T	G	SNV	ALK	exonic	-	NM_004304.4	c.3522C>A	p.Phe1174Leu	missense	Damaging	0.0	Probably Damaging	0.933	Disease causing	Probably Damaging		G=1441, T=552	G=0.723, T=0.277	0.00001	1993	G=634/807, T=237/315
TI_608	chr2:29443695	G/C	G	SNV	ALK	exonic	-	NM_004304.4	c.3522C>G	p.Phe1174Leu	missense	Damaging	0.0	Probably Damaging	0.933	Disease causing	Probably Damaging		G=1210, C=294	G=0.8045, C=0.1955	0.00001	1504	G=554/656, C=137/157
TI_301	chr2:29443697	A/G	A	SNV	ALK	exonic	-	NM_004304.4	c.3520T>C	p.Phe1174Leu	missense	Damaging	0.0	Probably Damaging	0.933	Disease causing	Probably Damaging	rs281864719	A=1735, G=257	A=0.871, G=0.129	0.00001	1992	A=713/1022, G=93/164
TI_809	chr2:29446301	A/G	A	SNV	ALK	exonic	-	NM_004304.4	c.3266T>C	p.Met1089Thr	missense	Damaging	0.0	Possibly Damaging	0.529	Disease causing	Probably Damaging		A=1090, G=910	A=0.545, G=0.455	0.00001	2000	A=340/750, G=271/639
TI_347	chr1:27023366	C/T	C	SNV	ARID1A	exonic	+	NM_006015.4	c.472C>T	p.Pro158Ser	missense	Damaging	0.02	Benign	0.0	Disease causing	Probably Damaging		C=43, T=27	C=0.6143, T=0.3857	0.00001	70	C=23/20, T=15/12
TI_737	chr1:27092733	G/C	G	SNV	ARID1A	exonic	+	NM_006015.4	c.2754G>C	p.Met918Ile	missense	Damaging	0.01	Benign	0.001	Disease causing	Probably Damaging		G=495, C=522	G=0.4867, C=0.5133	0.00001	1017	G=247/248, C=267/255
HR_182	chr1:27101022	G/G	A	SNV	ARID1A	exonic	+	NM_006015.4	c.4304A>G	p.Tyr1435Cys	missense	Damaging	0.0	Probably Damaging	1.0	Disease causing	Probably Damaging	rs369118235	A=0, G=121	A=0.0, G=1.0	0.00001	121	A=0/0, G=2/119
TI_737	chr1:27106106	G/A	G	SNV	ARID1A	exonic	+	NM_006015.4	c.5717G>A	p.Arg1906Gln	missense	Tolerated	0.21	Possibly Damaging	0.718	Disease causing	Probably Damaging	rs41303631	G=706, A=618	G=0.5332, A=0.4668	0.00001	1324	G=31/675, A=15/603
NBX_34	chr11:108121591	G/C	G	SNV	ATM	exonic	+	NM_000051.3	c.1399G>C	p.Asp467His	missense	Damaging	0.03	Benign	0.022	Polymorphism (splice site changes)	Possibly Damaging		G=199, C=1798	G=0.0996, C=0.9004	0.00001	1997	G=94/105, C=871/927
TI_530	chr11:108121787	G/A	G	SNV	ATM	exonic	+	NM_000051.3	c.1595G>A	p.Cys532Tyr	missense	Damaging	0.0	Probably Damaging	1.0	Disease causing	Probably Damaging	rs35963548	G=51, A=89	G=0.3643, A=0.6357	0.00001	140	G=1/50, A=8/81
TI_494	chr11:108122700	T/C	T	SNV	ATM	exonic	+	NM_000051.3	c.1744T>C	p.Phe582Leu	missense	Tolerated	0.5	Benign	0.0	Polymorphism	Unknown	rs2235006	T=64, C=914	T=0.0654, C=0.9346	0.00001	978	T=63/1, C=874/40
TI_499	chr11:108122700	T/C	T	SNV	ATM	exonic	+	NM_000051.3	c.1744T>C	p.Phe582Leu	missense	Tolerated	0.5	Benign	0.0	Polymorphism	Unknown	rs2235006	T=782, C=1011	T=0.4361, C=0.5639	0.00001	1793	T=756/26, C=984/27
NBX_56	chr11:108123551	C/T	C	SNV	ATM	exonic	+	NM_000051.3	c.1810C>T	p.Pro604Ser	missense	Damaging	0.0	Probably Damaging	0.972	Disease causing	Probably Damaging	rs2227922	C=40, T=293	C=0.1189, T=0.8811	0.00001	333	C=23/17, T=151/142
NBX_49	chr11:108138003	T/C	T	SNV	ATM	exonic	+	NM_000051.3	c.2572T>C	p.Phe858Leu	missense	Damaging	0.01	Possibly Damaging	0.732	Polymorphism (splice site changes)	Probably Damaging	rs1800056	T=183, C=1807	T=0.092, C=0.908	0.00001	1990	T=83/100, C=856/951
TI_530	chr11:108138003	T/C	T	SNV	ATM	exonic	+	NM_000051.3	c.2572T>C	p.Phe858Leu	missense	Damaging	0.01	Possibly Damaging	0.732	Polymorphism (splice site changes)	Probably Damaging	rs1800056	T=134, C=134	T=0.5, C=0.5	0.00001	268	T=104/30, C=117/17
TI_527	chr11:108138003	T/C	T	SNV	ATM	exonic	+	NM_000051.3	c.2572T>C	p.Phe858Leu	missense	Damaging	0.01	Possibly Damaging	0.732	Polymorphism (splice site changes)	Probably Damaging	rs1800056	T=1003, C=994	T=0.5023, C=0.4977	0.00001	1997	T=535/468, C=474/520
TI_355	chr11:108160350	C/T	C	SNV	ATM	exonic	+	NM_000051.3	c.4258C>T	p.Leu1420Phe	missense	Damaging	0.0	Benign	0.153	Disease causing	Probably Damaging	rs1800058	C=579, T=489	C=0.5421, T=0.4579	0.00001	1068	C=239/340, T=235/254
TI_514	chr11:108160350	C/T	C	SNV	ATM	exonic	+	NM_000051.3	c.4258C>T	p.Leu1420Phe	missense	Damaging	0.0	Benign	0.153	Disease causing	Probably Damaging	rs1800058	C=1052, T=870	C=0.5473, T=0.4527	0.00001	1922	C=466/586, T=324/546
TI_279	chr11:108160350	C/T	C	SNV	ATM	exonic	+	NM_000051.3	c.4258C>T	p.Leu1420Phe	missense	Damaging	0.0	Benign	0.153	Disease causing	Probably Damaging	rs1800058	C=339, T=253	C=0.5726, T=0.4274	0.00001	592	C=137/202, T=94/159
TI_517	chr11:108160350	C/T	C	SNV	ATM	exonic	+	NM_000051.3	c.4258C>T	p.Leu1420Phe	missense	Damaging	0.0	Benign	0.153	Disease causing	Probably Damaging	rs1800058	C=1047, T=423	C=0.7122, T=0.2878	0.00001	1470	C=408/639, T=167/256
HR_108	chr11:108160350	C/T	C	SNV	ATM	exonic	+	NM_000051.3	c.4258C>T	p.Leu1420Phe	missense	Damaging	0.0	Benign	0.153	Disease causing	Probably Damaging	rs1800058	C=1505, T=487	C=0.7555, T=0.2445	0.00001	1992	C=740/765, T=200/287
TI_400	chr11:108160506	T/G	T	SNV	ATM	exonic	+	NM_000051.3	c.4414T>G	p.Leu1472Val	missense	Damaging	0.0	Probably Damaging	0.994	Disease causing	Probably Damaging		T=1065, G=931	T=0.5336, G=0.4664	0.00001	1996	T=470/595, G=368/563
TI_496	chr11:108160506	T/G	T	SNV	ATM	exonic	+	NM_000051.3	c.4414T>G	p.Leu1472Val	missense	Damaging	0.0	Probably Damaging	0.994	Disease causing	Probably Damaging		T=636, G=216	T=0.7465, G=0.2535	0.00001	852	T=312/324, G=99/117
NBX_6	chr11:108175463	A/T	A	SNV	ATM	exonic	+	NM_000051.3	c.5558A>T	p.Asp1853Val	missense	Damaging	0.0	Probably Damaging	0.881	Disease causing	Probably Damaging	rs1801673	A=224, T=1451	A=0.1337, T=0.8663	0.00001	1675	A=104/120, T=702/749
TI_469	chr11:108175463	A/T	A	SNV	ATM	exonic	+	NM_000051.3	c.5558A>T	p.Asp1853Val	missense	Damaging	0.0	Probably Damaging	0.881	Disease causing	Probably Damaging	rs1801673	A=367, T=285	A=0.5629, T=0.4371	0.00001	652	A=180/187, T=137/148
TI_365	chrX:76874273	C/G	C	SNV	ATRX	splicesite_3	-	NM_000489.4	c.5448+1G>C							Disease causing	Probably Damaging		C=812, G=679	C=0.5446, G=0.4554	0.00001	1491	C=385/427, G=322/357
TI_365	chrX:76918862	AC/CA	AC	MNV	ATRX	intronic	-	NM_000489.4	c.4120+9TG>GT							Disease causing	Probably Damaging		AC=447, CA=289	AC=0.6073, CA=0.3927	0.00001	736	AC=432/15, CA=288/1
TI_413	chrX:76938153	G/C	G	SNV	ATRX	exonic	-	NM_000489.4	c.2595C>G	p.His865Gln	missense	Tolerated	0.41	Benign	0.00	Polymorphism (splice site changes)	Unknown	rs61752455	G=340, C=431	G=0.441, C=0.559	0.00001	771	G=203/137, C=299/132
NBX_44	chrX:76938407	G/A	G	SNV	ATRX	exonic	-	NM_000489.4	c.2341C>T	p.Arg781Ter	nonsense					Disease causing	Probably Damaging		G=326, A=781	G=0.2945, A=0.7055	0.00001	1107	G=159/167, A=405/376
NBX_44	chr2:16082317	C/T	C	SNV	MYCN	exonic	+	NM_005378.4	c.131C>T	p.Pro44Leu	missense	Damaging	0.01	Probably Damaging	1.0	Disease causing	Probably Damaging		C=1050, T=950	C=0.525, T=0.475	0.00001	2000	C=577/473, T=518/432
TI_356	chr2:16085969	G/A	G	SNV	MYCN	exonic	+	NM_005378.4	c.1145G>A	p.Arg382His	missense	Damaging	0.0	Probably Damaging	1.0	Disease causing	Probably Damaging	rs121913666	G=24, A=3	G=0.8889, A=0.1111	0.03648	27	G=7/17, A=2/1
TI_592	chr17:29483195	G/C	G	SNV	NF1	intronic	+	NM_001042492.2	c.204+51G>C							Polymorphism (splice site changes)	Unknown	rs17885980	G=164, C=204	G=0.4457, C=0.5543	0.00001	368	G=83/81, C=93/111
TI_606	chr17:29483195	G/C	G	SNV	NF1	intronic	+	NM_001042492.2	c.204+51G>C							Polymorphism (splice site changes)	Unknown	rs17885980	G=1077, C=916	G=0.5404, C=0.4596	0.00001	1993	G=357/720, C=350/566
TI_513	chr17:29508699	T/C	T	SNV	NF1	intronic	+	NM_001042492.2	c.655-29T>C							Polymorphism (splice site changes)	Unknown	rs182325576	T=438, C=351	T=0.5551, C=0.4449	0.00001	789	T=314/124, C=242/109
TI_543	chr17:29508699	T/C	T	SNV	NF1	intronic	+	NM_001042492.2	c.655-29T>C							Polymorphism (splice site changes)	Unknown	rs182325576	T=79, C=46	T=0.632, C=0.368	0.00001	125	T=58/21, C=36/10
TI_576	chr17:29509520	A/C	A	SNV	NF1	intronic	+	NM_001042492.2	c.731-6A>C							Polymorphism (splice site changes)	Unknown	rs369366499	A=220, C=296	A=0.4264, C=0.5736	0.00001	516	A=220/0, C=289/7
NBX_30	chr17:29527976	T/A	T	SNV	NF1	intronic	+	NM_001042492.2	c.1063-79T>A							Polymorphism (splice site changes)	Unknown		T=936, A=901	T=0.5095, A=0.4905	0.00001	1837	T=508/428, A=509/392
TI_809	chr17:29552227	C/T	C	SNV	NF1	exonic	+	NM_001042492.2	c.1960C>T	p.Pro654Ser	missense	Damaging	0.02	Benign	0.231	Disease causing	Probably Damaging		C=992, T=925	C=0.5175, T=0.4825	0.00001	1993	C=517/475, T=432/493
TI_143	chr17:29556215	C/T	C	SNV	NF1	exonic	+	NM_001042492.2	c.2582C>T	p.Ala861Val	missense	Damaging	0.02	Benign	0.0	Disease causing	Probably Damaging		C=37, T=29	C=0.5606, T=0.4394	0.00001	66	C=12/25, T=5/24
TI_906	chr17:29587544	C/G	C	SNV	NF1	intronic	+	NM_001042492.2	c.4577+11C>G							Polymorphism	Unknown	rs190614908	C=689, G=662	C=0.51, G=0.49	0.00001	1351	C=255/434, G=216/446
TI_1005	chr17:29657155	T/A	T	SNV	NF1	intronic	+	NM_001042492.2	c.5610-159T>A							Polymorphism (splice site changes)	Unknown		T=1140, A=845	T=0.5743, A=0.4257	0.00001	1985	T=686/454, A=572/273
TI_508	chr17:29657155	T/A	T	SNV	NF1	intronic	+	NM_001042492.2	c.5610-159T>A							Polymorphism (splice site changes)	Unknown		T=1169, A=823	T=0.5868, A=0.4132	0.00001	1992	T=773/396, A=522/301
HR_108	chr17:29664991	G/A	G	SNV	NF1	intronic	+	NM_001042492.2	c.6705-52G>A							Polymorphism (splice site changes)	Unknown		G=762, A=893	G=0.4604, A=0.5396	0.00001	1655	G=317/445, A=352/541
TI_576	chr17:29676057	C/T	C	SNV	NF1	intronic	+	NM_001042492.2	c.7190-81C>T							Polymorphism	Unknown		C=642, T=907	C=0.4145, T=0.5855	0.00001	1549	C=410/232, T=549/358
NBX_18	chr17:29683981	C/G	C	SNV	NF1	exonic	+	NM_001042492.2	c.7742C>G	p.Thr2581Ser	missense	Tolerated	0.12	Benign	0.032	Disease causing	Possibly Damaging		C=904, G=709	C=0.5604, G=0.4396	0.00001	1613	C=568/336, G=522/187
NBX_38	chr17:29684130	G/A	G	SNV	NF1	intronic	+	NM_001042492.2	c.7869+22G>A							Polymorphism	Unknown	rs201586121	G=373, A=315	G=0.5422, A=0.4578	0.00001	688	G=134/239, A=69/246
TI_256	chr17:29685905	A/G	A	SNV	NF1	intronic	+	NM_001042492.2	c.8114-82A>G							Polymorphism (splice site changes)	Unknown	rs34513299	A=93, G=68	A=0.5776, G=0.4224	0.00001	161	A=75/18, G=47/21
TI_365	chr9:139390792	AC/ACG	AC	INDEL	NOTCH1	exonic	-	NM_017617.3	c.7397_7398insC	p.Ser2467fs	frameshiftInsertion					Disease causing	Probably Damaging		AC=4, ACG=38, AG=0, CG=0	AC=0.0952, ACG=0.9048, AG=0.0, CG=0.0	0.00001	42	AC=1/3, ACG=26/12, AG=0/0, CG=0/0
TI_513	chr9:139391077	G/A	G	SNV	NOTCH1	exonic	-	NM_017617.3	c.7114C>T	p.Arg2372Trp	missense	Tolerated	0.12	Probably Damaging	0.999	Disease causing	Probably Damaging		G=928, A=1066	G=0.4654, A=0.5346	0.00001	1994	G=466/462, A=589/477
TI_543	chr9:139391077	G/A	G	SNV	NOTCH1	exonic	-	NM_017617.3	c.7114C>T	p.Arg2372Trp	missense	Tolerated	0.12	Probably Damaging	0.999	Disease causing	Probably Damaging		G=1004, A=995	G=0.5023, A=0.4977	0.00001	1999	G=441/563, A=464/531
TI_356	chr9:139391901	G/A	G	SNV	NOTCH1	exonic	-	NM_017617.3	c.6290C>T	p.Pro2097Leu	missense	Damaging	0.0	Probably Damaging	1000	Disease causing	Probably Damaging		G=455, A=205	G=0.6894, A=0.3106	0.00001	660	G=343/112, A=160/45
NBX_38	chr9:139399560	T/TG	T	INDEL	NOTCH1	intronic	-	NM_017617.3	c.4587-4insC							Polymorphism (splice site changes)	Unknown		T=1099, TG=887	T=0.5534, TG=0.4466	0.00001	1986	T=552/547, TG=495/392
TI_976	chr9:139412752	G/A	G	SNV	NOTCH1	intronic	-	NM_017617.3	c.1100-8C>T							Polymorphism (splice site changes)	Unknown		G=230, A=381	G=0.3764, A=0.6236	0.00001	611	G=142/88, A=273/108
NBX_29	chr3:178952073	T/C	T	SNV	PIK3CA	exonic	+	NM_006218.2	c.3128T>C	p.Met1043Thr	missense	Damaging	0.0	Possibly Damaging	0.597	Disease causing	Probably Damaging		T=1106, C=876	T=0.558, C=0.442	0.00001	1982	T=553/553, C=465/411
TI_549	chr10:89720742	A/G	A	SNV	PTEN	exonic	+	NM_000314.4	c.893A>G	p.Gln298Arg	missense	Tolerated	0.74	Benign	0.0	Disease causing	Possibly Damaging		A=1127, G=817	A=0.5797, G=0.4203	0.00001	1944	A=473/654, G=515/302
TI_256	chr12:112926888	G/C	G	SNV	PTPN11	exonic	+	NM_002834.3	c.1508G>C	p.Gly503Ala	missense	Tolerated	0.09	Probably Damaging	0.997	Disease causing	Probably Damaging		G=840, C=398	G=0.6785, C=0.3215	0.00001	1238	G=372/468, C=215/183
TI_332	chr13:48878152	A/G	A	SNV	RB1	exonic	+	NM_000321.2	c.104A>G	p.Gln35Arg	missense	Tolerated	0.47	Benign	0.0	Polymorphism (splice site changes)	Unknown		A=39, G=13	A=0.75, G=0.25	0.00001	52	A=5/34, G=2/11
TI_244	chr13:48939097	G/A	G	SNV	RB1	exonic	+	NM_000321.2	c.929G>A	p.Gly310Glu	missense	Tolerated	0.23	Probably Damaging	0.996	Disease causing	Probably Damaging	rs200844292	G=1034, A=966	G=0.517, A=0.483	0.00001	2000	G=418/616, A=359/607
NBX_49	chr10:43613908	A/T	A	SNV	RET	exonic	+	NM_020975.4	c.2372A>T	p.Tyr791Phe	missense	Damaging	0.01	Benign	0.563	Disease causing	Probably Damaging	rs77724903	A=527, T=1130	A=0.318, T=0.682	0.00001	1657	A=289/238, T=586/544
TI_122	chr19:1223163	C/T	C	SNV	STK11	exonic	+	NM_000455.4	c.1100C>T	p.Thr367Met	missense	Damaging	0.04	Benign	0.021	Disease causing	Probably Damaging		C=1219, T=780	C=0.6098, T=0.3902	0.00001	1999	C=551/668, T=309/471
TI_480	chr21:32493056	T/C	T	SNV	TIAM1	exonic	-	NM_003253.2	c.4406A>G	p.Lys1469Arg	missense	Tolerated	0.26	Benign	0.001	Polymorphism (splice site changes)	Unknown	rs111536576	T=244, C=303	T=0.4461, C=0.5539	0.00001	547	T=108/136, C=123/180
NBX_31	chr21:32502638	AGAG/A	AGAG	INDEL	TIAM1	intronic	-	NM_003253.2	c.3943-5delCTC							Polymorphism (splice site changes)	Unknown		AGAG=857, A=827	AGAG=0.5089, A=0.4911	0.00001	1684	AGAG=395/462, A=416/411
NBX_18	chr21:32513464	A/G	A	SNV	TIAM1	exonic	-	NM_003253.2	c.3746T>C	p.Ile1249Thr	missense	Tolerated	0.13	Possibly Damaging	0.753	Disease causing	Probably Damaging		A=1015, G=982	A=0.5083, G=0.4917	0.00001	1997	A=512/503, G=512/470
TI_134	chr21:32526668	T/A	T	SNV	TIAM1	exonic	-	NM_003253.2	c.3068A>T	p.Asp1023Val	missense	Tolerated	0.08	Benign	0.049	Disease causing	Possibly Damaging	rs75483199	T=983, A=1011	T=0.493, A=0.507	0.00001	1994	T=565/418, A=537/474
TI_384	chr21:32526668	T/A	T	SNV	TIAM1	exonic	-	NM_003253.2	c.3068A>T	p.Asp1023Val	missense	Tolerated	0.08	Benign	0.049	Disease causing	Possibly Damaging	rs75483199	T=999, A=963	T=0.5092, A=0.4908	0.00001	1962	T=456/543, A=497/466
TI_252	chr21:32575335	C/CA	C	INDEL	TIAM1	intronic	-	NM_003253.2	c.2389-7insT							Polymorphism	Unknown	rs113733369,rs58281566	C=302, CA=264	C=0.5336, CA=0.4664	0.00001	566	C=157/145, CA=115/149
TI_301	chr21:32582386	C/T	C	SNV	TIAM1	exonic	-	NM_003253.2	c.2363G>A	p.Arg788Gln	missense	Tolerated	0.33	Probably Damaging	0.910	Disease causing	Probably Damaging		C=582, T=681	C=0.4608, T=0.5392	0.00001	1263	C=333/249, T=393/288
TI_952	chr21:32624184	C/T	C	SNV	TIAM1	exonic	-	NM_003253.2	c.1285G>A	p.Ala429Thr	missense	Damaging	0.02	Probably Damaging	0.968	Disease causing	Probably Damaging	rs374149963	C=96, T=94	C=0.5053, T=0.4947	0.00001	190	C=55/41, T=70/24
TI_1036	chr21:32624197	G/T	G	SNV	TIAM1	exonic	-	NM_003253.2	c.1272C>A	p.Asp424Glu	missense	Damaging	0.04	Probably Damaging	0.999	Disease causing	Probably Damaging	rs202190397	G=241, T=1611	G=0.1301, T=0.8699	0.00001	1852	G=164/77, T=1097/514
TI_464	chr21:32638801	G/A	G	SNV	TIAM1	exonic	-	NM_003253.2	c.488C>T	p.Ala163Val	missense	Tolerated	0.12	Benign	0.041	Disease causing	Possibly Damaging	rs146951286	G=103, A=1891	G=0.0517, A=0.9483	0.00001	1994	G=54/49, A=1074/817
TI_518	chr21:32638963	G/A	G	SNV	TIAM1	exonic	-	NM_003253.2	c.326C>T	p.Thr109Ile	missense	Damaging	0.0	Possibly Damaging	0.664	Disease causing	Probably Damaging	rs34882418	G=834, A=1162	G=0.4178, A=0.5822	0.00001	1996	G=437/397, A=649/513
TI_273	chr21:32638963	G/A	G	SNV	TIAM1	exonic	-	NM_003253.2	c.326C>T	p.Thr109Ile	missense	Damaging	0.0	Possibly Damaging	0.664	Disease causing	Probably Damaging	rs34882418	G=976, A=1021	G=0.4887, A=0.5113	0.00001	1997	G=566/410, A=567/454
TI_608	chr17:7577091	G/A	G	SNV	TP53	exonic	-	NM_000546.5	c.847C>T	p.Arg283Cys	missense	Damaging	0.0	Benign	0.089	Disease causing	Probably Damaging	rs149633775	G=290, A=355	G=0.4496, A=0.5504	0.00001	645	G=164/126, A=177/178
TI_884	chr17:7577108	C/A	C	SNV	TP53	exonic	-	NM_000546.5	c.830G>T	p.Cys277Phe	missense	Damaging	0.0	Probably Damaging	1.0	Disease causing	Probably Damaging		C=58, A=1939	C=0.029, A=0.971	0.00001	1997	C=20/38, A=754/1185
TI_737	chr17:7577538	C/T	C	SNV	TP53	exonic	-	NM_000546.5	c.743G>A	p.Arg248Gln	missense	Damaging	0.0	Probably Damaging	0.998	Disease causing	Probably Damaging	rs11540652	C=173, T=1074	C=0.1387, T=0.8613	0.00001	1247	C=75/98, T=464/610
TI_469	chr17:7577548	C/T	C	SNV	TP53	exonic	-	NM_000546.5	c.733G>A	p.Gly245Ser	missense	Damaging	0.0	Probably Damaging	1.0	Disease causing	Probably Damaging	rs28934575	C=866, T=1132	C=0.4334, T=0.5666	0.00001	1998	C=208/658, T=335/797
TI_461	chr17:7578458	G/A	G	SNV	TP53	exonic	-	NM_000546.5	c.472C>T	p.Arg158Cys	missense	Damaging	0.0	Probably Damaging	1.0	Disease causing	Probably Damaging		G=22, A=12	G=0.6471, A=0.3529	0.00001	34	G=12/10, A=7/5
TI_882	chr17:7578461	C/T	C	SNV	TP53	exonic	-	NM_000546.5	c.469G>A	p.Val157Ile	missense	Tolerated	0.53	Possibly Damaging	0.631	Polymorphism	Possibly Damaging	rs121912654	C=139, T=240	C=0.3668, T=0.6332	0.00001	379	C=33/106, T=74/166
