# Supplementary material for: TIAM1 variants improve clinical outcome in neuroblastoma
Source: Oncotarget. 2017 Apr 3;8(28):45286–97. doi: 10.18632/oncotarget.16787 (PMC5542186; doi:10.18632/oncotarget.16787)
Supplement: Supplementary file 5 [file oncotarget-08-45286-s005.xlsx]

## Sheet: Coinciden con table S2
Supplementary Table 4. Germline TIAM1 variants detected with the customized NB-Panel in 5 patients with avaiable peripheral blood.
Subject ID	Locus	Genotype	Ref	Type	Genes	Location	% Frequency	Strand	Exon	Transcript	Coding	Amino Acid Change	Variant Effect	SIFT class	SIFT score	Polyphen class	PolyPhen Score	Mutation taster clas	Conclusion	dbSNP	Allele Coverage	Allele Ratio	p-value	Coverage	Ref+/Ref-/Var+/Var-
TI_134	chr21:32526668	T/A	T	SNV	TIAM1	exonic	50.01	-	18	NM_003253.2	c.3068A>T	p.Asp1023Val	missense	Tolerated	0.08	Benign	0.049	Disease causing	Possibly Damaging	rs75483199	T=1990, A=1991	T=0.4999, A=0.5001	0.00001	3981	T=1014/976, A=964/1027
TI_252	chr21:32575335	C/CA	C	INDEL	TIAM1	intronic	45.54	-		NM_003253.2	c.2389-7insT							Polymorphism	Unknown	rs113733369,rs58281566	C=2141, CA=1790	C=0.5446, CA=0.4554	0.00001	3931	C=1044/1097, CA=905/885
TI_952	chr21:32624184	C/T	C	SNV	TIAM1	exonic	49.08	-	6	NM_003253.2	c.1285G>A	p.Ala429Thr	missense	Damaging	0.02	Probably Damaging	0.968	Disease causing	Probably Damaging	rs374149963	C=2037, T=1963	C=0.5093, T=0.4908	0.00001	4000	C=1236/801, T=1173/790
TI_464	chr21:32638801	G/A	G	SNV	TIAM1	exonic	51.78	-	5	NM_003253.2	c.488C>T	p.Ala163Val	missense	Tolerated	0.12	Benign	0.041	Disease causing	Possibly Damaging	rs146951286	G=1928, A=2070	G=0.4822, A=0.5178	0.00001	3998	G=1135/793, A=1252/818
TI_518	chr21:32638963	G/A	G	SNV	TIAM1	exonic	50.85	-	5	NM_003253.2	c.326C>T	p.Thr109Ile	missense	Damaging	0.0	Possibly Damaging	0.664	Disease causing	Probably Damaging	rs34882418	G=1961, A=2029	G=0.4915, A=0.5085	0.00001	3990	G=1088/873, A=1045/984
